# Supplementary material for: Establishment and analysis of a disease risk prediction model for the systemic lupus erythematosus with random forest
Source: Front Immunol. 2022 Nov 1;13:1025688. doi: 10.3389/fimmu.2022.1025688 (PMC9667742; doi:10.3389/fimmu.2022.1025688)
Supplement: Supplementary file 3 [file Table_1.xlsx]

## Sheet: Sheet2
Table S1 The information on the platforms and research topics of GEO's SLE datasets.
GEO accession	Platform	Organization	Research topic
GSE138458	GPL10558	Oklahoma Medical Research Foundation	Adults with Systemic Lupus Exhibit Distinct Molecular Phenotypes Associated with Clinical Disease Activity
GSE154851	GPL16699	Trakya University	Investigation Of Genes Associated With Atherosclerosis In Patients With Systemic Lupus Erythematosus
GSE50635	GPL6244	Mayo Clinic	Activation of the Interferon Pathway is Dependent upon Autoantibodies in African-American SLE Patients, but not in European-American SLE Patients
GSE61635	GPL570	Eli Lilly and Company	Gene expression in RNP autoantibody+ systemic lupus erythematosus (SLE) patient blood
GSE99967	GPL21970	Ontario Institute for Cancer Research	Identification of a neutrophil-related gene expression signature that distinguishes between adult patients with and without nephritis in active systemic lupus erythematosus
GSE185047	GPL570	Université catholique de Louvain	IFN-α kinoid in systemic lupus erythematosus: Affymetrix Data
GSE110685	GPL16791	NIAMS	Low density granulocytes and their gene signature associate with vascular inflammation and coronary atheroclerosis in systemic lupus erythematosus patients
GSE112087	GPL16791	CSL Limited / bio21 Institute	Machine learning applied to whole-blood RNA-sequencing data uncovers distinct subsets of patients with systemic lupus erythematosus
GSE72509	GPL16791	Genentech	The Ro60 autoantigen binds endogenous retroelements and regulates inflammatory gene expression
